# Supplementary material for: Associations of inflammation-related proteome with demographic and clinical characteristics of people with HIV in South Africa
Source: Proteomics Clin Appl. Author manuscript; Available in PMC 2026 Aug 3. (PMC13432066; doi:10.1002/prca.202300015)
Supplement: SupplementaryTable [file NIHMS2196073-supplement-SupplementaryTable.xlsx]

## Sheet: Supplement table 1 
Supplement table 1. A list of 92 proteins from Olink 96 inflammation panel.
Proteins	Full name	Dected	Distribution
ADA	Adenosine Deaminase	Yes	Normal
ARTN	Artemin	No	Normal
AXIN1	Axin-1	Yes	Normal
Beta-NGF	Beta-nerve growth factor	No	Normal
CASP-8	Caspase-8	Yes	Normal
CCL3	C-C motif chemokine 3	Yes	Normal
CCL4	C-C motif chemokine 4	Yes	Normal
CCL19	C-C motif chemokine 19	Yes	Normal
CCL20	C-C motif chemokine 20	Yes	Normal
CCL23	C-C motif chemokine 23	Yes	Normal
CCL25	C-C motif chemokine 25	Yes	Normal
CCL28	C-C motif chemokine 28	Yes	Normal
CD40	CD40L receptor	Yes	Normal
CDCP1	CUB domain-containing protein 1	Yes	Normal
CXCL1	C-X-C motif chemokine 1	Yes	Normal
CXCL5	C-X-C motif chemokine 5	Yes	Left-skewed
CXCL6	C-X-C motif chemokine 6	Yes	Normal
CXCL9	C-X-C motif chemokine 9	Yes	Normal
CXCL10	C-X-C motif chemokine 10	Yes	Normal
CXCL11	C-X-C motif chemokine 11	Yes	Normal
CST5	Cystatin D	Yes	Normal
DNER	Delta and Notch-like epidermal growth factor-related receptor	Yes	Normal
CCL11	Eotaxin	Yes	Normal
4E-BP1	Eukaryotic translation initiation factor 4E-binding protein 1	Yes	Normal
FGF-21	Fibroblast growth factor 21	Yes	Normal
IL-18R1	Interleukin-18 receptor 1	No	Normal
IL-20	Interleukin-20	No	Normal
IL-20RA	Interleukin-20 receptor subunit alpha	No	Normal
IL-22 RA1	Interleukin-22 receptor subunit alpha-1	No	Normal
IL-24	Interleukin-24	No	Normal
IL-33	Interleukin-33	No	Normal
LAP TGF-beta-1	Latency-associated peptide transforming growth factor beta-1	Yes	Normal
LIF	Leukemia inhibitory factor	No	Normal
LIF-R	Leukemia inhibitory factor receptor	Yes	Normal
CSF-1	Macrophage colony-stimulating factor 1	Yes	Normal
MMP-1	Matrix metalloproteinase-1	Yes	Normal
MMP-10	Matrix metalloproteinase-10	Yes	Normal
MCP-1	Monocyte chemotactic protein 1	Yes	Normal
MCP-2	Monocyte chemotactic protein 2	Yes	Normal
MCP-3	Monocyte chemotactic protein 3	Yes	Normal
MCP-4	Monocyte chemotactic protein 4	Yes	Normal
CD244	Natural killer cell receptor 2B4	Yes	Normal
NT-3	Neurotrophin-3	Yes	Normal
NRTN	Neurturin	No	Normal
OSM	Oncostatin-M	Yes	Normal
OPG	Osteoprotegerin	Yes	Normal
FGF-23	Fibroblast growth factor 23	No	Normal
FGF-5	Fibroblast growth factor 5	No	Normal
FGF-19	Fibroblast growth factor 19	Yes	Normal
Flt3L	Fms-related tyrosine kinase 3 ligand	Yes	Normal
CX3CL1	Fractalkine	Yes	Normal
GDNF	Glial cell line-derived neurotrophic factor	Yes	Normal
HGF	Hepatocyte growth factor	Yes	Normal
IFN-gamma	Interferon gamma	Yes	Normal
IL-1 alpha	Interleukin-1 alpha	Yes	Right-skewed
IL-2	Interleukin-2	No	Normal
IL-2RB	Interleukin-2 receptor subunit beta	No	Normal
IL-4	Interleukin-4	Yes	Right-skewed
IL5	Interleukin-5	No	Normal
IL6	Interleukin-6	Yes	Normal
IL-7	Interleukin-7	Yes	Normal
IL-8	Interleukin-8	Yes	Normal
IL10	Interleukin-10	Yes	Normal
IL-10RA	Interleukin-10 receptor subunit alpha	Yes	Normal
IL-10RB	Interleukin-10 receptor subunit beta	Yes	Normal
IL-12B	Interleukin-12 subunit beta	Yes	Normal
IL-13	Interleukin-13	No	Normal
IL-15RA	Interleukin-15 receptor subunit alpha	Yes	Normal
IL-17A	Interleukin-17A	Yes	Normal
IL-17C	Interleukin-17C	Yes	Normal
IL-18	Interleukin-18	Yes	Normal
PD-L1	Programmed cell death 1 ligand 1	Yes	Normal
EN-RAGE	Protein S100-A12	Yes	Normal
SLAMF1	Signaling lymphocytic activation molecule	Yes	Normal
SIRT2	SIR2-like protein 2	Yes	Normal
STAMBP	STAM-binding protein	Yes	Normal
SCF	Stem cell factor	Yes	Normal
ST1A1	Sulfotransferase 1A1	Yes	Normal
CD6	T cell surface glycoprotein CD6 isoform	Yes	Normal
CD5	T-cell surface glycoprotein CD5	Yes	Normal
CD8A	T-cell surface glycoprotein CD8 alpha chain	Yes	Normal
TSLP	Thymic stromal lymphopoietin	Yes	Right-skewed
TNFB	TNF-beta	Yes	Normal
TRANCE	TNF-related activation-induced cytokine	Yes	Normal
TRAIL	TNF-related apoptosis-inducing ligand	Yes	Normal
TGF-alpha	Transforming growth factor alpha	Yes	Normal
Ligand	Tumor necrosis factor	Yes	Normal
TNF	Tumor necrosis factor	Yes	Normal
TNFSF14	Tumor necrosis factor ligand superfamily member 14	Yes	Normal
TNFRSF9	Tumor necrosis factor receptor superfamily member 9	Yes	Normal
uPA	Urokinase-type plasminogen activator	Yes	Normal
VEGF-A	Vascular endothelial growth factor A	Yes	Normal

## Sheet: Supplement table 3
Supplement table 2. Loadings of proteins for each principal component.
	PC1	PC2	PC3	PC4	PC5	PC6	PC7	PC8	PC9	PC10	PC11	PC12	PC13	PC14	PC15	PC16	PC17	PC18	PC19	PC20	PC21	PC22	PC23	PC24	PC25	PC26	PC27	PC28	PC29	PC30	PC31	PC32	PC33	PC34	PC35	PC36	PC37	PC38	PC39	PC40	PC41	PC42	PC43	PC44	PC45	PC46	PC47	PC48	PC49
ADA	0.12022	0.139146	0.0193183	0.0274517	0.0922845	0.119928	0.143277	0.108418	0.181304	0.0779674	0.190998	0.147759	0.0656096	0.105693	0.0824533	0.0765673	0.125343	0.00226062	0.132556	0.0875855	0.0319305	0.186777	0.140709	0.135125	0.0572822	0.211294	0.015215	0.0774388	0.188689	0.173683	0.0581719	0.177795	0.0196138	0.0203015	0.0696862	0.0236156	0.107774	0.230421	0.0782441	0.109428	0.00953367	0.204	0.054585	0.156881	0.041428	0.10666	0.185113	0.08209	0.171594
AXIN1	0.146163	0.202897	0.0481311	0.00562408	0.0729734	0.0913963	0.0517561	0.0949649	0.0521267	0.0566748	0.0213953	0.0305493	0.0933003	0.0365228	0.0217183	0.103114	0.0275228	0.00150944	0.0470796	0.0225897	0.0467973	0.00155011	0.053456	0.0362966	0.118946	0.0453183	0.0521294	0.000189394	0.0129208	0.0927619	0.0612046	0.075404	0.0178775	0.103429	0.0954976	0.0222156	0.00195805	0.0338642	0.0460489	0.110238	0.00691926	0.0591401	0.12284	0.0318014	0.101948	0.0968548	0.206945	0.0129887	0.0458664
CASP-8	0.0982751	0.185097	0.0430297	0.038081	0.1259	0.185962	0.123446	0.00986449	0.168322	0.217489	0.106149	0.0848937	0.0209482	0.0341251	0.155453	0.0145182	0.123862	0.0546723	0.223126	0.0641095	0.09164	0.018216	0.0431639	0.073161	0.128376	0.0454746	0.030169	0.0225203	0.133087	0.0511805	0.0192963	0.0163809	0.0135508	0.126344	0.0904315	0.036792	0.0427294	0.0347588	0.103408	0.226495	0.148703	0.0228346	0.137478	0.10467	0.0622156	0.0160693	0.00705447	0.0346465	0.109495
CCL11	0.122183	0.0467551	0.148038	0.222872	0.167763	0.043064	0.0893896	0.108018	0.116841	0.0185952	0.0334768	0.0180006	0.222682	0.0583782	0.0374393	0.00963573	0.0351863	0.034068	0.10242	0.147651	0.138341	0.0585775	0.0584695	0.0147833	0.102646	0.0898344	0.0146667	0.0877056	0.0200973	0.0887375	0.0788261	0.0478855	0.0479607	0.140716	0.0646236	0.0636565	0.150808	0.0687326	0.146479	0.102075	0.0135362	0.138478	0.114859	0.0395233	0.344885	0.198388	0.136582	0.110736	0.078651
CCL19	0.123488	0.153049	0.0230744	0.149141	0.0111475	0.0149981	0.134817	0.149524	0.160649	0.0516901	0.0423761	0.0781059	0.0787802	0.0758332	0.0767131	0.0599475	0.159474	0.197927	0.137767	0.0382197	0.111539	0.0895406	0.0549552	0.039528	0.025187	0.106916	0.198977	0.110435	0.0273995	0.0975019	0.18395	0.0303038	0.0162105	0.103855	0.0369517	0.0690445	0.082766	0.125965	0.042777	0.0723741	0.114861	0.0111214	0.139025	0.230212	0.222729	0.17508	0.0399517	0.0657928	0.146841
CCL20	0.08058	0.0807189	0.0116664	0.111639	0.182208	0.225138	0.101089	0.208672	0.0969393	0.136239	0.182505	0.127446	0.117719	0.0317362	0.0231841	0.150097	0.0551219	0.157955	0.190397	0.174354	0.273228	0.0480183	0.0013373	0.201192	0.194346	0.0910567	0.10771	0.163953	0.0327954	0.0112344	0.14874	0.278105	0.109636	0.0647664	0.168256	0.185224	0.0172709	0.0795563	0.1491	0.00423487	0.133972	0.0742959	0.0726991	0.198767	0.0565924	0.0299671	0.156891	0.0616051	0.0174012
CCL23	0.157148	0.0524675	0.000602474	0.0524408	0.0340022	0.0679335	0.0376124	0.00352596	0.00546347	0.157614	0.0620727	0.126961	0.0321666	0.069441	0.216655	0.0626852	0.00735525	0.115013	0.0322679	0.0442153	0.00280115	0.169999	0.00552674	0.209749	0.274197	0.128881	0.277211	0.02436	0.0152386	0.188444	0.183058	0.0407702	0.237818	0.0689928	0.0590689	0.0838096	0.254142	0.118383	0.207685	0.0601107	0.163029	0.13941	0.154293	0.0483759	0.163911	0.111602	0.107834	0.211656	0.101932
CCL25	0.0764269	0.0844351	0.148914	0.214244	0.00360515	0.041823	0.07857	0.0271808	0.15139	0.0572194	0.134073	0.284919	0.187436	0.0664062	0.0602725	0.210323	0.103773	0.0641174	0.0516331	0.00266076	0.0244788	0.265806	0.187409	0.0489345	0.0776228	0.121231	0.173439	0.274306	0.121024	0.05972	0.0245091	0.0670359	0.0768445	0.147299	0.190264	0.121939	0.0512176	0.306203	0.236143	0.118195	0.119126	0.0557347	0.0645235	0.0135031	0.0372774	0.0592816	0.202517	0.0927578	0.0692284
CCL28	0.0928866	0.0321661	0.105659	0.114873	0.298418	0.186465	0.117283	0.0551834	0.218922	0.0126411	0.0937448	0.0140061	0.0871697	0.102221	0.125298	0.26092	0.042108	0.0649011	0.0153968	0.00907036	0.0255997	0.130063	0.0870784	0.10372	0.0927774	0.114212	0.0845604	0.0663389	0.107757	0.205478	0.252528	0.0710243	0.0189575	0.0536684	0.00798868	0.0921918	0.0267264	0.0833488	0.100852	0.238668	0.210629	0.0842354	0.0603954	0.038749	0.0075029	0.037307	0.0242833	0.125337	0.0688041
CCL3	0.0745596	0.0301674	0.0552857	0.0122068	0.0566509	0.099433	0.228587	0.0506543	0.153824	0.0094664	0.310217	0.390647	0.144155	0.205391	0.0934801	0.0822249	0.172735	0.0153575	0.219931	0.0560599	0.101472	0.261467	0.00345505	0.0484424	0.30602	0.145703	0.0592851	0.0363257	0.100218	0.246357	0.0792169	0.144618	0.0738838	0.016929	0.204549	0.0496959	0.10325	0.0692434	0.0821248	0.0322433	0.00732366	0.0332908	0.0406438	0.01443	0.0556535	0.0555637	0.0256828	0.0209759	0.031486
CCL4	0.136418	0.0352576	0.0699708	0.00264832	0.042909	0.177892	0.127689	0.0141228	0.0373222	0.150544	0.298829	0.0711197	0.0583037	0.0792723	0.0231029	0.159425	0.0424438	0.0229376	0.0526011	0.155637	0.0254255	0.139972	0.229486	0.055684	0.133476	0.0556212	0.133916	0.243877	0.0224964	0.255007	0.0607476	0.196928	0.129263	0.199623	0.121837	0.0016168	0.197628	0.100356	0.0765142	0.0228765	0.0299484	0.0998537	0.0114486	0.155673	0.0842067	0.103106	0.0146564	0.166634	0.230453
CD244	0.100101	0.0623821	0.23332	0.124107	0.0467982	0.0163567	0.22855	0.130192	0.123753	0.0160174	0.00654007	0.0258669	0.0142277	0.0602617	0.0846108	0.0985606	0.160485	0.0324517	0.185586	0.0042373	0.00637223	0.0313321	0.125365	0.232837	0.211972	0.0316285	0.153264	0.0305067	0.142221	0.215414	0.201818	0.0905481	0.0296957	0.168254	0.0811475	0.0628318	0.166976	0.00967172	0.0458611	0.0772064	0.147057	0.168547	0.164047	0.134782	0.0141435	0.0721466	0.0690612	0.187427	0.129102
CD40	0.163287	0.11084	0.00114083	0.0228426	0.126037	0.00711985	0.159577	0.0752804	0.0623009	0.0949156	0.000815657	0.00172834	0.00347635	0.0655738	0.206432	0.0166918	0.075824	0.0912216	0.0685037	0.0979112	0.159474	0.0369574	0.00473069	0.0617396	0.064567	0.14053	0.026892	0.0368066	0.0180895	0.00793369	0.107925	0.155921	0.0540645	0.144668	0.0765171	0.0249662	0.0113081	0.0358615	0.0606418	0.0261512	0.0617272	0.105903	0.0423241	0.134993	0.0258037	0.0669348	0.0526146	0.0187303	0.142276
CD5	0.0433311	0.10232	0.204533	0.24129	0.0382893	0.0282347	0.213255	0.143442	0.071772	0.0478663	0.051561	0.168227	0.100725	0.137722	0.0242772	0.00423687	0.106144	0.119437	0.0109615	0.035228	0.177154	0.196658	0.0884909	0.0374977	0.0467289	0.0533625	0.233371	0.15319	0.120996	0.217386	0.179659	0.186897	0.0340236	0.10324	0.0112298	0.193273	0.0522568	0.0626674	0.0390424	0.0485241	0.0995276	0.228259	0.0923788	0.0653679	0.0640718	0.0474512	0.0797911	0.226283	0.00339764
CD6	0.00549324	0.0693735	0.28924	0.286374	0.0795477	0.0146445	0.157125	0.0536621	0.053237	0.0795118	0.0265279	0.0946213	0.0322872	0.0328615	0.18756	0.0043623	0.089581	0.0521292	0.0428763	0.0748927	0.11417	0.0412555	0.0457469	0.0647986	0.0417108	0.1574	0.0737287	0.0536157	0.00754479	0.154494	0.0196451	0.0842662	0.0878257	0.0380718	0.0786322	0.022527	0.0169604	0.0503093	0.00917291	0.0761855	0.0435308	0.101667	0.222774	0.135084	0.184794	0.122393	0.0251762	0.147669	0.199324
CD8A	0.121597	0.065448	0.0500203	0.0191239	0.315125	0.0452745	0.0189061	0.0845	0.00264854	0.0727022	0.000604536	0.0550656	0.195001	0.0478394	0.0706914	0.0221211	0.0909934	0.287072	0.0519837	0.154709	0.138472	0.037521	0.0555405	0.198306	0.0746012	0.124777	0.176632	0.0287772	0.011972	0.163648	0.0330418	0.180293	0.12849	0.0371498	0.189954	0.0925634	0.00248712	0.161213	0.00351013	0.240464	0.0861745	0.0278692	0.155261	0.16406	0.210055	0.0745788	0.129164	0.073086	0.0714324
CDCP1	0.127403	0.149265	0.0934934	0.00450437	0.00283078	0.08247	0.0343047	0.101385	0.0465398	0.0596092	0.0888729	0.120419	0.101271	0.155375	0.0276709	0.135153	0.0760482	0.136144	0.076645	0.0982781	0.0526218	0.0312877	0.213617	0.0150614	0.119523	0.203354	0.180136	0.224694	0.243188	0.091327	0.138747	0.227056	0.236286	0.0948398	0.0353258	0.0373514	0.0300253	0.17916	0.068557	0.198266	0.0521114	0.0353976	0.0629879	0.180622	0.0697737	0.122277	0.0766967	0.0195034	0.0559683
CSF-1	0.13361	0.144709	0.139717	0.0569248	0.0367298	0.0505765	0.00715379	0.0488861	0.089973	0.0383368	0.0243999	0.0631727	0.0835267	0.0730637	0.0692525	0.114584	0.0691508	0.18283	0.0744039	0.0881063	0.311459	0.152682	0.0406598	0.0339628	0.0352009	0.0214668	0.0897107	0.0212426	0.0294848	0.149901	0.129447	0.0240094	0.0468739	0.078313	0.0346087	0.236352	0.213376	0.138536	0.0194134	0.000399327	0.109895	0.133542	0.231103	0.221144	0.117944	0.212906	0.0615835	0.0243824	0.105325
CST5	0.0996847	0.0832737	0.0296821	0.147909	0.204136	0.158492	0.126553	0.0737546	0.0330522	0.193221	0.0113733	0.00944493	0.0248746	0.0472603	0.0935561	0.141531	0.187607	0.258281	0.0580796	0.152626	0.0343418	0.165874	0.239176	0.0848937	0.102731	0.308928	0.0602187	0.221193	0.0513273	0.0901357	0.0551034	0.0474724	0.0609414	0.162005	0.0388556	0.0591717	0.0352671	0.181234	0.131054	0.0248689	0.142256	0.113774	0.204357	0.116041	0.161534	0.117587	0.124558	0.0831887	0.0843728
CX3CL1	0.0581318	0.123371	0.00519677	0.185778	0.338567	0.0970529	0.0625642	0.184053	0.030773	0.0523988	0.00410616	0.0129226	0.168968	0.0497132	0.0177505	0.00392284	0.0676031	0.00848597	0.0918218	0.168697	0.207573	0.125434	0.0711033	0.0197487	0.139289	0.0847866	0.23325	0.139953	0.14429	0.0905059	0.0476522	0.0760015	0.0680357	0.155281	0.206596	0.0946512	0.0697185	0.142839	0.132187	0.105117	0.0438248	0.092124	0.170363	0.00943665	0.0208809	0.00123883	0.108698	0.142658	0.0880508
CXCL1	0.11165	0.203233	0.0328275	0.0698301	0.0753926	0.195645	0.0682381	0.070384	0.047624	0.0153323	0.0178948	0.116951	0.0124495	0.052048	0.00500657	0.0726466	0.172827	0.0247191	0.0328548	0.0939124	0.186326	0.0954477	0.0180911	0.142521	0.0484335	0.172513	0.0793469	0.023178	0.122035	0.0347063	0.181345	0.0296176	0.143244	0.107916	0.158703	0.0273804	0.178542	0.0292786	0.0450649	0.0491471	0.0475056	0.0610934	0.0978337	0.0385252	0.0537659	0.156233	0.0850391	0.0989229	0.0551382
CXCL10	0.116148	0.184769	0.0604132	0.184722	0.060553	0.0375363	0.0579921	0.0505861	0.145325	0.0101268	0.0637461	0.046118	0.097726	0.0624911	0.0595513	0.0637889	0.229864	0.0142968	0.0315046	0.00306433	0.131617	0.0596064	0.110244	0.0104112	0.0119958	0.138721	0.0260731	0.000611917	0.0659977	0.113288	0.109153	0.195782	0.0592848	0.0607388	0.00472854	0.116412	0.083248	0.0307932	0.0776656	0.111635	0.069549	0.0770107	0.222916	0.0936984	0.0160763	0.00355147	0.102194	0.0132104	0.00353361
CXCL11	0.161115	0.00362297	0.000601321	0.100337	0.00892415	0.142119	0.0616934	0.180344	0.0390032	0.00963432	0.143535	0.0363209	0.0268798	0.00153691	0.0982013	0.0481728	0.178441	0.0782857	0.0685006	0.0170583	0.144541	0.139053	0.0816742	0.0607981	0.163779	0.130636	0.0707757	0.09595	0.156332	0.150454	0.150061	0.0010534	0.075347	0.184725	0.26485	0.015312	0.140219	0.0338738	0.0132934	0.0373829	0.113071	0.0399529	0.184252	0.350634	0.138657	0.158329	0.0298055	0.0808255	0.0948254
CXCL6	0.115255	0.184228	0.0984557	0.105371	0.0896908	0.135133	0.138953	0.153991	0.0438948	0.014388	0.0492576	0.158655	0.0226961	0.0178984	0.0318689	0.0695625	0.0919732	0.000325469	0.0429809	0.0456915	0.148512	0.0886195	0.033795	0.0546466	0.0903269	0.0789164	0.0668124	0.0480347	0.153229	0.00107203	0.15681	0.0116872	0.102499	0.00217962	0.0248061	0.0322112	0.0180551	0.116971	0.15849	0.228415	0.00827109	0.0911729	0.163432	0.149722	0.00352974	0.169036	0.0736024	0.0300676	0.162787
CXCL9	0.11142	0.189711	0.0686425	0.138219	0.00737819	0.0621073	0.156114	0.0324736	0.11601	0.0313313	0.00682367	0.127167	0.108028	0.0148375	0.0130859	0.0620752	0.149367	0.141037	0.145297	0.142308	0.0816385	0.119065	0.157969	0.0472791	0.0466839	0.06668	0.051115	0.123997	0.102365	0.105008	0.0835693	0.0185716	0.135798	0.103827	0.0460067	0.0455693	0.0444186	0.13205	0.0951553	0.158041	0.135543	0.032238	0.16794	0.0187306	0.0594905	0.0115451	0.0730756	0.151904	0.036144
DNER	0.0147028	0.0798887	0.173117	0.161351	0.00216223	0.235743	0.138541	0.326701	0.0610293	0.0170005	0.191284	0.105774	0.158506	0.134264	0.048215	0.127776	0.186276	0.147773	0.02443	0.017121	0.0458321	0.203208	0.0594222	0.162539	0.157645	0.120678	0.0850287	0.101567	0.0604104	0.277609	0.0300257	0.0191832	0.0478472	0.149349	0.02944	0.082414	0.0729604	0.169708	0.0710886	0.0191257	0.171065	0.0621357	0.183002	0.0375429	0.187892	0.0786672	0.0265844	0.0506998	0.113385
EN-RAGE	0.117225	0.0331226	0.251685	0.0204244	0.137265	0.142074	0.00568835	0.0547381	0.0688575	0.0444639	0.159684	0.150519	0.00113233	0.0228456	0.214497	0.0338438	0.0501702	0.167553	0.108	0.153007	0.0329624	0.0210936	0.062238	0.0701697	0.102045	0.0294541	0.0560278	0.111773	0.135374	0.0339486	0.0716903	0.0339445	0.163956	0.0116112	0.0645763	0.191057	0.165394	0.140766	0.0781564	0.0865836	0.0479764	0.0641242	0.102305	0.297602	0.193591	0.0795361	0.0287468	0.0293616	0.261081
FGF-19	0.0434581	0.0466157	0.0207139	0.201787	0.0247161	0.332378	0.171252	0.0821166	0.0143588	0.0708119	0.0526475	0.0929517	0.0875017	0.280439	0.108708	0.05703	0.100827	0.140867	0.301993	0.21529	0.0620242	0.0638937	0.228758	0.0947175	0.224592	0.119152	0.0474242	0.00825721	0.000219984	0.203298	0.214538	0.0534961	0.111951	0.196208	0.171865	0.0464556	0.0331016	0.02167	0.0108336	0.0957998	0.0286021	0.220517	0.0496167	0.0129998	0.0950403	0.0815447	0.0280052	0.00158802	0.0810571
FGF-21	0.127514	0.0632489	0.0743355	0.115033	0.151246	0.261871	0.0275372	0.044479	0.0152078	0.033932	0.07806	0.0547051	0.0210235	0.0554208	0.117895	0.104158	0.0827585	0.169269	0.2437	0.191613	0.223255	0.00936338	0.017777	0.0977097	0.0123772	0.0926956	0.0124898	0.0230599	0.204264	0.0922422	0.0745567	0.0464785	0.186161	0.0611565	0.0987466	0.010032	0.0929018	0.117537	0.169729	0.0690574	0.0734496	0.0984166	0.284365	0.0527765	0.165667	0.143115	0.0309849	0.124861	0.205853
Flt3L	0.111368	0.156596	0.0268867	0.0218739	0.106995	0.0564023	0.163686	0.0248445	0.137834	0.0189902	0.0123499	0.104698	0.0386772	0.106685	0.182487	0.140722	0.0551535	0.105825	0.0592681	0.079173	0.177767	0.0415696	0.143953	0.125615	0.0512352	0.140343	0.331771	0.137105	0.0996866	0.0871588	0.183709	0.0102636	0.313475	0.0307475	0.22796	0.19977	0.0603019	0.264349	0.11113	0.0958917	0.137739	0.202415	0.0692947	0.101702	0.0038387	0.210035	0.158012	0.0747949	0.0905436
GDNF	0.149944	0.0600396	0.0649661	0.144117	0.0253398	0.0539757	0.0385932	0.0584012	0.153991	0.0101479	0.0602187	0.164973	0.16515	0.135175	0.0592283	0.103755	0.111541	0.0324054	0.0775688	0.0482933	0.157115	0.0413364	0.252102	0.105743	0.101521	0.115458	0.0845835	0.0407312	0.0079392	0.0723829	0.142794	0.306907	0.0247163	0.155112	0.182141	0.0551828	0.132216	0.0154739	0.137044	0.194746	0.00530334	0.0419571	0.0527096	0.0942205	0.139939	0.117775	0.0104527	0.0406905	0.0239709
HGF	0.169116	0.075879	0.089868	0.0340471	0.126759	0.12659	0.0402054	0.166962	0.151267	0.0168033	0.010559	0.000908645	0.0497095	0.0454767	0.0646026	0.12494	0.0515075	0.0237813	0.00486031	0.0498217	0.0310798	0.139957	0.0160603	0.00451894	0.028901	0.0380529	0.0866453	8.96024e-05	0.0124997	0.0394511	0.0190388	0.129382	0.0451693	0.121611	0.131347	0.0100549	0.00513749	0.0545233	0.241886	0.0412265	0.121844	0.0726177	0.00713227	0.00232836	0.0950954	0.112657	0.0735713	0.0126537	0.0352172
IFN-gamma	0.089837	0.0796181	0.171381	0.233201	0.0444948	0.150996	0.0453856	0.167011	0.0269839	0.0146902	0.10393	0.0300938	0.0551908	0.0619258	0.0382473	0.122895	0.0909729	0.00404195	0.318327	0.139371	0.0716017	0.105591	0.0351549	0.0200961	0.263085	0.0883619	0.0600642	0.0802306	0.0586756	0.108029	0.129283	0.00557314	0.204084	0.0617887	0.0510295	0.0582637	0.117917	0.157927	0.116316	0.297309	0.0945042	0.0795042	0.117945	0.0693482	0.216908	0.161293	0.0645962	0.01986	0.0700425
IL-10RA	0.0408397	0.0690802	0.0139475	0.0452794	0.0173811	0.00777551	0.0582596	0.129232	0.0381717	0.525136	0.346261	0.0701551	0.0217883	0.210964	0.0600036	0.0670206	0.155096	0.0551815	0.346852	0.0901405	0.1846	0.0892151	0.0577009	0.0529169	0.046308	0.0747808	0.148194	0.190221	0.115944	0.0512606	0.126217	0.0126316	0.0979872	0.208936	0.0229367	0.0487114	0.00718459	0.0663668	0.032716	0.040197	0.00251241	0.032265	0.089607	0.0419121	0.148381	0.102604	0.056709	0.0331081	0.0653652
IL-10RB	0.066065	0.0771894	0.0882405	0.0991617	0.151912	0.0026329	0.0525539	0.110785	0.269326	0.211375	0.0867718	0.313966	0.256348	0.196896	0.0146754	0.204514	0.111219	0.0956963	0.0912503	0.0678491	0.228858	0.168584	0.111708	0.0393037	0.277411	0.0125511	0.0229047	0.0365799	0.0559483	0.0187657	0.148144	0.112019	0.183402	0.0740948	0.111104	0.00551748	0.135311	0.0376912	0.0600056	0.0773598	0.25477	0.123756	0.0893227	0.0572596	0.00663153	0.0354227	0.00562302	0.110305	0.0838278
IL-12B	0.11205	0.152877	0.0974262	0.179587	0.00431248	0.00291756	0.0977081	0.0531869	0.135042	0.151773	0.132339	0.0144955	0.0646712	0.0682216	0.0440065	0.0986345	0.0585414	0.082578	0.160218	0.0115085	0.14971	0.160084	0.0750619	0.103502	0.0440693	0.120316	0.125955	0.128438	0.131704	0.151258	0.0445997	0.0893756	0.00331894	0.212091	0.16476	0.238001	0.11391	0.00834129	0.157377	0.188167	0.236194	0.0079757	0.0842046	0.0544368	0.0440913	0.0468361	0.0631079	0.000695746	0.00623003
IL-15RA	0.114882	0.160452	0.0969632	0.0858407	0.146302	0.0117647	0.0783145	0.146008	0.0227796	0.129864	0.0672608	0.0787606	0.0719402	0.229878	0.0455702	0.113311	0.0453076	0.0261107	0.079367	0.201334	0.0365144	0.0539849	0.033425	0.033758	0.0721739	0.215634	0.0779864	0.0581141	0.110332	0.0419039	0.102937	0.0208025	0.0314797	0.0878517	0.0165773	0.0377571	0.101389	0.223873	0.261916	0.0201883	0.0576934	0.28828	0.0123662	0.159469	0.150902	0.20059	0.119425	0.225728	0.188522
IL-17A	0.0548775	0.0484238	0.0916673	0.120928	0.250123	0.170273	0.067935	0.132895	0.176972	0.0348924	0.118799	0.235863	0.0617638	0.122729	0.323701	0.305339	0.0385533	0.0549362	0.126122	0.0192409	0.119743	0.0878574	0.145208	0.011574	0.162921	0.0334565	0.0946397	0.248388	0.0163675	0.210577	0.0609274	0.0288844	0.0781393	0.0229266	0.140467	0.227261	0.0996894	0.0211405	0.0274751	0.253391	0.0413838	0.0743101	0.0372281	0.0408257	0.257412	0.0848939	0.0561227	0.00746511	0.0808792
IL-17C	0.10324	0.00631812	0.0704143	0.254761	0.0985541	0.215393	0.0201514	0.0416088	0.0420591	0.0700592	0.0590529	0.0323817	0.300305	0.130585	0.0808084	0.108606	0.0494715	0.0126101	0.0340987	0.00917006	0.0742773	0.0132847	0.069933	0.147591	0.0831653	0.200267	0.123375	0.129065	0.1208	0.0588982	0.252561	0.180399	0.0503831	0.190019	0.0493196	0.118757	0.291148	0.0648535	0.0069167	0.190848	0.137797	0.148429	0.0631572	0.0867939	0.0806504	0.0742516	0.0233327	0.027237	0.119745
IL-18R1	0.128513	0.0897749	0.158311	0.0235372	0.0545112	0.060466	0.167949	0.0344455	0.0881406	0.0286215	0.0328787	0.0120765	0.145141	0.235242	0.0638958	0.0802849	0.0218943	0.228051	0.0832516	0.105733	0.0545962	0.268378	0.0730329	0.202118	0.120437	0.0371492	0.123826	0.0922702	0.0286336	0.0369423	0.0503993	0.19083	0.138204	0.0108208	0.0809592	0.0620687	0.172063	0.165412	0.0083422	0.177	0.187769	0.248106	0.0539751	0.19065	0.0469472	0.0419899	0.0624486	0.107119	0.0735278
IL10	0.0810582	0.122327	0.0301208	0.00832815	0.053646	0.105095	0.197403	0.157567	0.17985	0.258418	0.0854863	0.14033	0.199512	0.0271869	0.129341	0.204779	0.210628	0.149998	0.0999496	0.239482	0.018866	0.173036	0.00525829	0.0960852	0.0596035	0.0273577	0.0533982	0.131105	0.11351	0.011866	0.0190827	0.223575	0.287186	0.301779	0.0181686	0.00981818	0.0213256	0.124293	0.0512809	0.0740147	0.143592	0.132045	0.0787958	0.110713	0.0690535	0.000487726	0.039958	0.103091	0.0778891
IL18	0.146587	0.00565742	0.116359	0.049627	0.0115235	0.00330084	0.0190342	0.0300828	0.0592738	0.0251102	0.0393236	0.0364525	0.0375996	0.288281	0.258503	0.0978783	0.06144	0.201832	0.109909	0.0298255	0.168578	0.0815174	0.162953	0.21827	0.123884	0.17891	0.0451493	0.00249207	0.15751	0.132086	0.199984	0.119713	0.0243355	0.0973381	0.113484	0.0985526	0.296607	0.133061	0.157618	0.0664041	0.0563338	0.0941895	0.0960623	0.026136	0.00760242	0.0469341	0.160097	0.101851	0.0613137
IL6	0.124828	0.064173	0.215003	0.119106	0.0506289	0.0144854	0.0582487	0.0966124	0.0586326	0.0478458	0.0154742	0.0942361	0.0285566	0.0916045	0.245786	0.038632	0.0684932	0.0613441	0.0311848	0.252084	2.29818e-05	0.0720415	0.0616911	0.0883743	0.230371	0.00768129	0.103709	0.168595	0.0885301	0.0847643	0.15121	0.0215317	0.172153	0.155543	0.0576397	0.183	0.0124086	0.193072	0.0762562	0.0754866	0.227088	0.117213	0.0617689	0.120268	0.0438488	0.103557	0.0184032	0.291992	0.0689596
IL7	0.144976	0.159696	0.0284931	0.0245733	0.0207039	0.165404	0.0590386	0.0856764	0.0035164	0.0515307	0.149455	0.0894473	0.122914	0.040974	0.0616831	0.00622494	0.0435558	0.180513	0.0328443	0.0514603	0.0317295	0.00797395	0.0744604	0.029674	0.0661688	0.197754	0.173131	0.0349206	0.0512665	0.00293517	0.0132115	0.0250687	0.106524	0.143488	0.102077	0.092303	0.00556359	0.00940698	0.0581774	0.097392	0.0445682	0.0589197	0.00866765	0.015867	0.0632983	0.219546	0.28836	0.155338	0.0664311
IL8	0.142583	0.0928422	0.0276044	0.0253878	0.0153087	0.0731102	0.00600611	0.0897999	0.0456499	0.0157023	0.0517131	0.111098	0.168618	0.0326113	0.15984	0.134563	0.150739	0.0840178	0.224211	0.00987061	0.0787052	0.0689497	0.355102	0.143589	0.0139635	0.0508573	0.19096	0.0250812	0.4278	0.0351223	0.0205428	0.0940422	0.0743025	0.00297458	0.0659368	0.214998	0.0577129	0.0930565	0.176979	0.12651	0.191679	0.0480576	0.0338268	0.101092	0.0445435	0.161764	0.104689	0.139149	0.0531999
LAP_TGF-beta.1	0.159245	0.16046	0.0467899	0.0474298	0.0700637	0.0244329	0.0527152	0.013894	0.0236063	0.0456076	0.103925	0.0370339	0.0195878	0.0126139	0.0294063	0.10652	0.0614042	0.0819608	0.071991	0.0827039	0.0633315	0.000189647	0.00635309	0.18529	0.0565347	0.000838578	0.025598	0.0013755	0.04223	0.051676	0.148238	0.0848288	0.0918937	0.242608	0.00218049	0.0549378	0.00915208	0.0818693	0.112814	0.0309475	0.0224441	0.175807	0.0438232	0.0939591	0.0475382	0.011183	0.240289	0.159791	0.0892218
LIF-R	0.0911087	0.116438	0.0811612	0.102031	0.103367	0.056025	0.051526	0.219862	0.202942	0.117287	0.0605849	0.182198	0.302984	0.211355	0.100148	0.26043	0.0919416	0.0430127	0.0479036	0.0353493	0.0590157	0.135656	0.134008	0.0976897	0.0559042	0.0226496	0.0224808	0.147823	0.0145134	0.0755579	0.196676	0.0849966	0.00985103	0.167244	0.00671512	0.159329	0.140063	0.110128	0.156678	0.0980392	0.0180532	0.137083	0.0779535	0.0621287	0.0746645	0.0230774	0.242365	0.0422183	0.0412575
MCP-1	0.133121	0.128849	0.0388117	0.193897	0.0917533	0.029636	0.0844151	0.0918055	0.0259215	0.016661	0.0456704	0.0428048	0.0837263	0.0418629	0.0531631	0.0975447	0.213614	0.060894	0.0813835	0.0358941	0.166286	0.0529847	0.0408626	0.194911	0.0373442	0.255476	0.0212894	0.00899161	0.0642287	0.193399	0.114407	0.0231163	0.0334215	0.00207152	0.167169	0.0399484	0.0461852	0.075859	0.0827118	0.139307	0.0249596	0.0584469	0.0650132	0.12156	0.16913	0.159183	0.293135	0.0516955	0.0343463
MCP-2	0.154776	0.0328479	0.0461164	0.0218118	0.00511305	0.0137049	0.170819	0.034107	0.166688	0.184475	0.0427453	0.018353	0.0238313	0.0311471	0.0181284	0.154786	0.285442	0.0438536	0.040871	0.230923	0.00870457	0.00189778	0.13412	0.179419	0.0930712	0.0586393	0.105094	0.0787725	0.0747446	0.184786	0.0377049	0.0119761	0.102424	0.136605	0.0336626	0.228896	0.149905	0.0591796	0.135485	0.100222	0.112186	0.0399497	0.193016	0.181206	0.164858	0.175131	0.0520631	0.108566	0.0781681
MCP-3	0.140976	0.0668949	0.0583169	0.14703	0.0131949	0.139908	0.0131286	0.00165214	0.0730227	0.0639343	0.0797832	0.203182	0.119456	0.112623	0.242793	0.177442	0.00143005	0.136845	0.132662	0.0975371	0.138778	0.109134	0.0003636	0.131321	0.00654312	0.0967728	0.104751	0.0591526	0.0225885	0.135919	0.00245276	0.20713	0.047164	0.107808	0.0424745	0.00703661	0.138099	0.0125729	0.213493	0.0136463	0.0835309	0.0286583	0.116897	0.0290245	0.0732546	0.0971433	0.0381431	0.358593	0.18475
MCP-4	0.125606	0.120174	0.15817	0.00594945	0.0510544	0.0466025	0.169253	0.176619	0.0710195	0.0819477	0.15984	0.139798	0.0203344	0.20872	0.0228465	0.01024	0.136824	0.152402	0.029293	0.0416311	0.000838137	0.0246053	0.0476694	0.1524	0.0407461	0.0395339	0.0207946	0.0386203	0.024891	0.133439	0.0424375	0.0605829	0.0124852	0.151683	0.0126553	0.377277	0.209987	0.0245417	0.027345	0.00778035	0.0949802	0.00244363	0.0494985	0.140457	0.0286173	0.0254506	0.0315912	0.0938349	0.23564
MMP-1	0.132103	0.111984	0.0635089	0.0245302	0.0145683	0.110625	0.0336672	0.133506	0.120852	0.121505	0.150504	0.0287614	0.0984099	0.0707607	0.087858	0.119587	0.181028	0.296488	0.100326	0.111083	0.0580396	0.0191043	0.0633268	0.243735	0.0839174	0.105835	0.0356353	0.188912	0.128454	0.123568	0.0246759	0.0425335	0.12382	0.152678	0.146131	0.217621	0.233231	0.178628	0.0846058	0.0724186	0.146191	0.104896	0.0864593	0.11187	0.0417038	0.167222	0.0750408	0.0908585	0.00327007
MMP-10	0.0846348	0.0218754	0.130305	0.101756	0.0533758	0.0177687	0.00431012	0.0513545	0.197259	0.229171	0.238268	0.191087	0.215533	0.135986	0.421482	0.0685204	0.101943	0.0995418	0.0510395	0.223098	0.0431826	0.0660999	0.111163	0.131803	0.0495507	0.205425	0.0353825	0.165244	0.209379	0.0200518	0.0283816	0.0231907	0.0430514	0.0544756	0.0582663	0.121413	0.0104239	0.084814	0.0592893	0.108307	0.0894867	0.0180288	0.135404	0.122705	0.00367291	0.0818709	0.0464062	0.0253395	0.253853
NT-3	0.0656628	0.0374874	0.218265	0.133637	0.161193	0.113313	0.00284634	0.145581	0.0808136	0.250392	0.0880723	0.0763638	0.0419016	0.105455	0.142637	0.060872	0.159447	0.208085	0.00470761	0.290074	0.0887039	0.174756	0.169403	0.137942	0.17182	0.0722157	0.147336	0.0726845	0.178963	0.0281619	0.169315	0.114693	0.160514	0.16146	0.0235264	0.0975803	0.205838	0.0517425	0.0518641	0.0355727	0.00514159	0.10802	0.158861	0.0871254	0.159977	0.0578557	0.191277	0.0969652	0.155877
OPG	0.100339	0.0789183	0.0409057	0.122464	0.0451024	0.0485038	0.140298	0.252343	0.267097	0.0540302	0.208459	0.166463	0.190976	0.000916053	0.0572484	0.102282	0.131312	0.11642	0.169974	0.129805	0.155011	0.113489	0.0843861	0.0561269	0.0236182	0.244508	0.0755619	0.224539	0.094556	0.0678078	0.0349488	0.0583863	0.0087715	0.032009	0.110856	0.215953	0.119046	0.12716	0.122546	0.0260434	0.104964	0.26512	0.124873	0.0233675	0.141772	0.123654	0.0902928	0.0752384	0.0580428
OSM	0.108596	0.132822	0.114715	0.088699	0.213339	0.266134	0.0524586	0.00254511	0.0806373	0.109374	0.158014	0.0281363	0.176836	0.0128276	0.0923355	0.0278541	0.00330547	0.0919048	0.0360413	0.0476371	0.0497448	0.0965882	0.00472347	0.0288974	0.0183274	0.0245413	0.0590452	0.122203	0.0659981	0.11985	0.144655	0.0168597	0.00197315	0.00829187	0.115389	0.0550252	0.141058	0.0534513	0.0656586	0.0311239	0.0752768	0.0356691	0.0499465	0.0292736	0.0574248	0.0287126	0.2009	0.131123	0.134061
PD-L1	0.167775	0.0436624	0.0541219	0.0139218	0.0698918	0.12271	0.157165	0.0750059	0.00060614	0.0284106	0.0650618	0.0150328	0.107822	0.0583173	0.0477793	0.127945	0.0847709	0.221287	0.0249326	0.120297	0.158699	0.0485546	0.107724	0.0425017	0.0648523	0.15364	0.0360868	0.129021	0.120244	0.0819824	0.116091	0.153232	0.0581095	0.117503	0.036347	0.0332738	0.0371591	0.0948266	0.178009	0.0529498	0.0962472	0.0501968	0.180863	0.108339	0.0303784	0.110815	0.208073	0.165063	0.0552138
SCF	0.101435	0.0626362	0.161503	0.135426	0.0455484	0.180705	0.040243	0.0277194	0.221765	0.0248587	0.259138	0.170051	0.0944829	0.105534	0.0776486	0.0990744	0.119012	0.0827612	0.0888736	0.263523	0.0325555	0.201225	0.0740661	0.018517	0.00695015	0.0401837	0.0267595	0.0684497	0.00907536	0.0193842	0.068406	0.24911	0.297523	0.121442	0.105207	0.120007	0.0665629	0.103823	0.0504177	0.128031	0.0318742	0.0166465	0.00905845	0.069214	0.0419926	0.138663	0.0407815	0.129686	0.0321198
SIRT2	0.137866	0.220871	0.0103687	0.0312275	0.100323	0.0431774	0.00963142	0.0817963	0.0846605	0.0442476	0.0424376	0.014155	0.124876	0.0327113	0.00279477	0.068747	0.0510681	0.0236559	0.0016203	0.0176636	0.0137122	0.13043	0.0128899	0.0287169	0.0118525	0.0296179	0.0969793	0.0794477	0.0214144	0.047175	0.0301484	0.0567403	0.0379523	0.0908305	0.00670748	0.01795	0.0297547	0.0948168	0.0138356	0.0617936	0.150581	0.0582102	0.0600194	0.0303467	0.0531464	0.128426	0.0933919	0.0195767	0.0280928
SLAMF1	0.134999	0.155936	0.0144659	0.0178791	0.112199	0.0388397	0.0920066	0.0185747	0.0694602	0.0891233	0.0846307	0.0460052	0.131541	0.0692269	0.0780788	0.120833	0.225652	0.0703921	0.017363	0.164436	0.139913	0.000311968	0.103847	0.0139152	0.213461	0.0381721	0.0843035	0.0134156	0.185472	0.00261857	0.143137	0.182103	0.0809069	0.0247949	0.247035	0.0943893	0.203376	0.0065751	0.0622872	0.00130976	0.11959	0.0370398	0.0173407	0.194709	0.168643	0.111441	0.104051	0.175493	0.150613
ST1A1	0.088133	0.217722	0.0137118	0.0607705	0.17046	0.0859641	0.00384894	0.0232369	0.0534342	0.102065	0.111546	0.105494	0.0611319	0.0229703	0.0771064	0.154349	0.13194	0.201817	0.00680253	0.032514	0.0300889	0.0346864	0.178618	0.144179	0.00310202	0.110019	0.173927	0.182984	0.201941	0.0957019	0.0189675	0.0183585	0.0494759	0.0275784	0.18502	0.0101393	0.124512	0.0308029	0.0140353	0.00855274	0.184994	0.0809102	0.0817853	0.0634494	0.0837636	0.0834124	0.036965	0.137704	0.071607
STAMBP	0.137233	0.221778	0.0400371	0.0155305	0.11214	0.0247685	0.0506614	0.0427079	0.0201854	0.070436	0.0487758	0.0235179	0.104213	0.013477	0.00765617	0.067896	0.0941041	0.0118536	0.0461007	0.058954	0.057127	0.120493	0.0130919	0.050725	0.0732371	0.0426586	0.0188166	0.0204844	0.0108761	0.00546867	0.0229712	0.0875005	0.0965147	0.108452	0.0660845	0.0931035	0.0212633	0.0758138	0.0131771	0.0745551	0.0871585	0.0202604	0.00793444	0.00579354	0.0281772	0.153057	0.0165116	0.0729373	0.0567865
TGF-alpha	0.096978	0.0920271	0.0260511	0.0770647	0.281902	0.166481	0.135433	0.0353346	0.16556	0.101154	0.13437	0.0723832	0.183139	0.270065	0.00177801	0.125645	0.00125458	0.0860692	0.0490792	0.0629828	0.0142374	0.0626327	0.0509924	0.156914	0.173349	0.0649896	0.040442	0.0333799	0.148011	0.076914	0.0836098	0.122756	0.0800822	0.0860189	0.0560248	0.0237943	0.0193836	0.156324	0.25454	0.0622529	0.0646241	0.0196559	0.239987	0.092584	0.130912	0.0133958	0.213619	0.194233	0.0858712
TNF	0.146346	0.155483	0.0439695	0.0247319	0.0459821	0.0304383	0.0429466	0.247173	0.141084	0.0330741	0.000740232	0.152787	0.0369071	0.0799851	0.0319051	0.112157	0.13723	0.0223594	0.0529324	0.0661243	0.0020216	0.0806055	0.0481605	0.0125696	0.0120562	0.0724385	0.061645	0.118483	0.0779841	0.0867795	0.0576568	0.00600348	0.0709604	0.0844666	0.105154	0.123741	0.0922832	0.0407463	0.0152308	0.0588976	0.174179	0.0641784	0.0350669	0.0783696	0.166076	0.00647988	0.0061288	0.0623482	0.176158
TNFB	0.03115	0.093906	0.251331	0.189916	0.163169	0.0645802	0.120881	0.187379	0.165433	0.0709004	0.153615	0.0580439	0.0218623	0.000649823	0.104245	0.0593743	0.0902341	0.00365964	0.0273677	0.17917	0.022575	0.192156	0.124342	0.258209	0.0526418	0.0410438	0.0184948	0.09237	0.0424619	0.118674	0.0464693	0.184618	0.00360477	0.0248913	0.179855	0.0803177	0.0790011	0.112114	0.0374233	0.224191	0.0780872	0.157096	0.0199325	0.0539022	0.126323	0.122883	0.175417	0.0699567	0.182476
TNFRSF9	0.0836123	0.153951	0.240217	0.133039	0.0874626	0.108306	0.150817	0.0451561	0.0968344	0.0770478	0.0411029	0.0783738	0.0510962	0.021317	0.0971175	0.175115	0.139003	0.106134	0.0224357	0.00968002	0.0102182	0.0167688	0.0452421	0.0755796	0.00370445	0.0755735	0.0212365	0.115827	0.0747062	0.101553	0.00903061	0.11399	0.241814	0.0526564	0.11964	0.0748777	0.0520654	0.0429002	0.0370408	0.138045	0.0758126	0.0429967	0.0606291	0.160983	0.140912	0.0576256	0.0184846	0.142461	0.0838732
TNFSF14	0.157499	0.150249	0.0448114	0.152141	0.0675659	0.0519847	0.0179557	0.0609496	0.0779714	0.0262507	0.0537922	0.0324412	0.022789	0.0494973	0.107498	0.00451394	0.0578151	0.0287655	0.00327272	0.0233548	0.062658	0.118924	0.012344	0.149914	0.0323619	0.0209938	0.0877773	0.049257	0.0365986	0.0275337	0.0149354	0.0563946	0.0104791	0.0475065	0.16924	0.136291	0.0891032	0.0800233	0.0319393	0.0399977	0.0517389	0.057366	0.0479032	0.082678	0.0910778	0.176517	0.0212922	0.16028	0.152149
TRAIL	0.112987	0.111796	0.120716	0.0406399	0.0061448	0.0274079	0.240011	0.180162	0.100996	0.112654	0.137352	0.0477981	0.104635	0.197963	0.0103677	0.18518	0.0431025	0.040737	0.217425	0.186027	0.0253271	0.0499999	0.0554864	0.106426	0.0924096	0.0594561	0.0296835	0.222171	0.186303	0.0263252	0.0614221	0.0578948	0.184135	0.0413545	0.0863103	0.0362977	0.0581114	0.192815	0.224298	0.00338284	0.0527312	0.14363	0.0235083	0.143195	0.103894	0.0664054	0.133454	0.0777161	0.0248094
TRANCE	0.00379049	0.00932807	0.2772	0.0759585	0.11125	0.0968291	0.397664	0.0484415	0.0828058	0.0234512	0.0363192	0.13027	0.0560406	0.127738	0.0277545	0.0298009	0.0577388	0.0904755	0.0610056	0.0155878	0.0413422	0.143673	0.0148628	0.0470221	0.109143	0.0821558	0.28516	0.0849802	0.16497	0.0282312	0.132933	0.0583055	0.125599	0.0743072	0.244194	0.135626	0.035505	0.0581471	0.0858789	0.202156	0.103424	0.0862491	0.0128335	0.0811923	0.0870104	0.183664	0.0668434	0.0515943	0.12837
TWEAK	0.0834497	0.0857148	0.238339	0.0699122	0.0237235	0.0946178	0.1279	0.0182029	0.225006	0.24515	0.0558531	0.028129	0.00840856	0.0876945	0.0597848	0.00229059	0.123393	0.0511406	0.162297	0.0335497	0.285676	0.130566	0.127417	0.119312	0.147106	0.0996731	0.15264	0.146591	0.0579486	0.129704	0.198982	0.0852716	0.0492862	0.0183251	0.0339928	0.103309	0.0437504	0.187038	0.0205447	0.0802565	0.285696	0.201669	0.208299	0.0172574	0.0546027	0.128127	0.177459	0.0569774	0.149817
uPA	0.154323	0.115197	0.0437559	0.0469084	0.0262352	0.0638136	0.0469516	0.0742705	0.0808278	0.102758	0.0362148	0.00713175	0.0751622	0.23573	0.0179862	0.149497	0.0178965	0.0321728	0.0484612	0.00110528	0.0433419	0.0489703	0.162866	0.237865	0.0316317	0.134903	0.201458	0.0789062	0.168785	0.0967248	0.050892	0.0661293	0.101688	0.0377301	0.0925428	0.0470687	0.142129	0.165544	0.00729446	0.0932353	0.226668	0.299057	0.00538994	0.11964	0.159114	0.0707839	0.0581121	0.0116295	0.114936
VEGFA	0.185449	0.0237902	0.0179771	0.00528865	0.0224208	0.0177361	0.0321521	0.00655735	0.111518	0.070761	0.00566958	0.01477	0.0318949	0.0240564	0.0563928	0.0218959	0.133128	0.00882272	0.035241	0.0338079	0.0416577	0.15026	0.277859	0.00973377	0.0235871	0.0770258	0.0480596	0.104977	0.0228231	0.00166299	0.143183	0.16234	0.0456186	0.121914	0.0901542	0.0149007	0.0654689	0.0372845	0.279231	0.0680113	0.0711305	0.0973848	0.0275875	0.00380068	0.0451229	0.27765	0.1827	0.0596092	0.231329
X4E-BP1	0.141158	0.157749	0.0160903	0.0580073	0.0721518	0.00952204	0.0546282	0.261193	0.0398934	0.0850264	0.00796177	0.0254655	0.139108	0.126886	0.0174235	0.0962295	0.0444259	0.085065	0.0682352	0.0587478	0.101695	0.125105	0.173978	0.0402262	0.0392417	0.0548856	0.0145333	0.154914	0.0263946	0.0391218	0.128151	0.0202788	0.114269	0.0212479	0.172871	0.0648303	0.0103116	0.105171	0.170504	0.112187	0.000255549	0.0565156	0.124374	0.0351342	0.003889	0.0417156	0.0571814	0.102891	0.0553144
[truncated: 24 more columns]
